# Supplementary material for: Circulation of RSV Subtypes A and B Among Mexican Children During the 2021–2022 and 2022–2023 Seasons
Source: Pathogens. 2025 Oct 2;14(10):996. doi: 10.3390/pathogens14100996 (PMC12567045; doi:10.3390/pathogens14100996)
Supplement: Supplementary file 1 [file pathogens-14-00996-s001.zip]

Archive with 3 entries (3 files):
- Figure S1_RSVAFull_PASTML.pdf
- Figure S2_SVBGF_PASTMLfull.pdf
- Supplementary Tables.xlsx
