# Supplementary material for: Circulation of RSV Subtypes A and B Among Mexican Children During the 2021–2022 and 2022–2023 Seasons
Source: Pathogens. 2025 Oct 2;14(10):996. doi: 10.3390/pathogens14100996 (PMC12567045; doi:10.3390/pathogens14100996)
Supplement: Supplementary file 1 [file pathogens-14-00996-s001.zip › Supplementary Tables.xlsx]

## Sheet: Table S1
Supplementary Table S1. Patient metadata
						Result of Multiplex PCR diagnostic
Sample	State	Collection date	Age (years)	Type of patient	Sex	RSVB	RSVA	HRV	SP	HI	HBoV	MPV	AdV	FLUA	OC43	HEV	229E	PIV3	PIV1
RSVB_1_1_CDMX	Mexico City	2021-10-27	0.0712329	Hospitalized	Male	1	0	0	0	0	0	0	0	0	0	0	0	0	0
RSVB_2_2_CDMX	Mexico City	2021-10-27	2.80274	Hospitalized	Male	1	0	0	0	0	0	0	0	0	0	0	0	0	0
RSVB_3_3_CDMX	Mexico City	2021-10-27	0.0821918	Hospitalized	Female	1	0	1	0	0	0	0	0	0	0	0	0	0	0
RSVB_4_4_CDMX	Mexico City	2021-10-28	3.28493	Hospitalized	Male	1	0	0	1	0	0	0	0	0	0	0	0	0	0
RSVB_5_5_CDMX	Mexico City	2021-10-28	0.145205	Hospitalized	Male	1	0	1	0	0	0	0	0	0	0	0	0	0	0
RSVA_6_7_CDMX	Mexico City	2021-10-28	0.832877	Hospitalized	Male	0	1	1	0	0	0	0	0	0	0	0	0	0	0
RSVB_7_8_CDMX	Mexico City	2021-11-03	0.10411	Hospitalized	Female	1	0	0	0	0	0	0	0	0	0	0	0	0	0
RSVA_8_10_CDMX	Mexico City	2021-11-03	2.11233	Hospitalized	Male	0	1	0	1	0	0	0	0	0	0	0	0	0	0
RSVB_9_11_CDMX	Mexico City	2021-11-05	1.85205	Hospitalized	Female	1	0	1	1	0	0	0	0	0	0	0	0	0	0
RSVB_10_15_CDMX	Mexico City	2021-11-08	2.39726	Hospitalized	Female	1	0	1	0	0	0	0	0	0	0	0	0	0	0
RSVB_11_18_CDMX	Mexico City	2021-11-11	0.953425	Hospitalized	Male	1	0	1	0	0	0	0	0	0	0	0	0	0	0
RSVB_12_19_CDMX	Mexico City	2021-11-16	0.958904	Hospitalized	Male	1	0	0	0	1	0	0	0	0	0	0	0	0	0
RSVB_13_20_CDMX	Mexico City	2021-11-16	0.578082	Hospitalized	Female	1	0	0	0	0	0	0	0	0	0	0	0	0	0
RSVB_14_23_CDMX	Mexico City	2021-11-18	1.0411	Hospitalized	Female	1	0	0	0	0	0	0	0	0	0	0	0	0	0
RSVB_15_24_CDMX	Mexico City	2021-11-18	2.93151	Hospitalized	Male	1	0	0	0	1	0	0	0	0	0	0	0	0	0
RSVB_16_25_CDMX	Mexico City	2021-11-18	0.0794521	Hospitalized	Female	1	0	0	0	0	0	0	0	0	0	0	0	0	0
RSVB_17_26_CDMX	Mexico City	2021-11-18	1.85479	Hospitalized	Female	1	0	0	1	0	0	0	0	0	0	0	0	0	0
RSVB_18_28_CDMX	Mexico City	2021-11-19	1.47397	Hospitalized	Female	1	0	0	0	1	0	0	0	0	0	0	0	0	0
RSVB_19_29_CDMX	Mexico City	2021-11-23	0.208219	Hospitalized	Female	1	0	1	0	0	0	0	0	0	0	0	0	0	0
RSVB_20_31_CDMX	Mexico City	2021-11-25	4.63836	Hospitalized	Female	1	0	0	1	1	0	0	0	0	0	0	0	0	0
RSVB_21_32_CDMX	Mexico City	2021-11-26	4.96164	Hospitalized	Female	1	0	0	1	0	0	0	0	0	0	0	0	0	0
RSVB_22_33_CDMX	Mexico City	2021-11-29	0.153425	Hospitalized	Female	1	0	1	0	0	0	0	0	0	0	0	0	0	0
RSVB_23_34_CDMX	Mexico City	2021-11-29	0.128767	Hospitalized	Female	1	0	1	0	0	0	0	0	0	0	0	0	0	0
RSVB_24_35_CDMX	Mexico City	2021-11-29	0.761644	Hospitalized	Male	1	0	1	0	1	0	0	0	0	0	0	0	0	0
RSVB_25_37_CDMX	Mexico City	2021-12-02	0.150685	Hospitalized	Female	1	0	0	0	0	0	0	0	0	0	0	0	0	0
RSVB_26_41_CDMX	Mexico City	2021-12-07	0.641096	Hospitalized	Male	1	0	0	0	0	0	0	0	0	0	0	0	0	0
RSVB_27_46_CDMX	Mexico City	2021-12-16	1.50137	Hospitalized	Female	1	0	0	1	0	0	0	0	0	0	0	0	0	0
RSVB_28_51_CDMX	Mexico City	2022-01-17	1.90685	Hospitalized	Male	1	0	0	0	0	0	0	0	0	0	0	0	0	0
RSVB_29_52_CDMX	Mexico City	2022-12-17	1.94795	Hospitalized	Female	1	0	0	0	0	0	0	0	0	0	0	0	0	0
RSVB_30_59_CDMX	Mexico City	2022-01-24	0.0876712	Hospitalized	Female	1	0	0	1	0	0	0	0	0	0	0	0	0	0
RSVB_31_61_CDMX	Mexico City	2022-02-08	3.54247	Hospitalized	Female	1	0	1	1	0	0	0	0	0	0	0	0	0	0
RSVB_32_62_CDMX	Mexico City	2022-02-14	2.76712	Hospitalized	Male	1	0	0	1	0	0	0	0	0	0	0	0	0	0
RSVB_33_77_CDMX	Mexico City	2022-09-01	3.61096	Hospitalized	Male	0	1	0	1	0	0	0	0	0	0	0	0	0	0
RSVB_34_82_CDMX	Mexico City	2022-09-28	4.87123	Hospitalized	Female	0	1	0	0	0	0	0	0	0	0	0	0	0	0
RSVB_35_89_CDMX	Mexico City	2022-10-19	0.646575	Hospitalized	Female	0	1	1	0	0	0	0	0	0	0	0	0	0	0
RSVB_36_91_CDMX	Mexico City	2022-10-19	3.45479	Hospitalized	Male	1	0	1	0	1	0	0	0	0	0	0	0	0	0
RSVB_37_94_CDMX	Mexico City	2022-10-20	2.70411	Ambulatory	Male	0	1	0	1	0	1	0	0	0	0	0	0	0	0
RSVB_38_95_CDMX	Mexico City	2022-10-20	3.87945	Ambulatory	Female	0	1	0	0	0	0	0	0	0	0	0	0	0	0
RSVA_39_96_CDMX	Mexico City	2022-10-24	1.86849	Hospitalized	Female	0	1	0	0	0	1	0	0	0	0	0	0	0	0
RSVA_40_97_CDMX	Mexico City	2022-10-24	3.83562	Hospitalized	Male	0	1	1	1	0	0	0	0	0	0	0	0	0	0
RSVB_41_98_CDMX	Mexico City	2022-10-28	4.46575	Hospitalized	Female	0	1	0	0	0	1	0	0	0	0	0	0	0	0
RSVA_42_99_CDMX	Mexico City	2022-10-28	2.88219	Hospitalized	Female	0	1	0	1	0	0	0	0	0	0	0	0	0	0
RSVB_43_104_CDMX	Mexico City	2022-11-08	1.66301	Hospitalized	Female	1	0	1	1	0	0	0	0	0	0	0	0	0	0
RSVA_44_105_CDMX	Mexico City	2022-11-09	0.241096	Hospitalized	Male	0	1	0	0	0	0	0	0	0	0	0	0	0	0
RSVA_45_111_CDMX	Mexico City	2022-11-14	0.164384	Hospitalized	Male	0	1	0	0	0	0	0	0	0	0	0	0	0	0
RSVB_46_112_CDMX	Mexico City	2022-11-16	2.23836	Hospitalized	Male	1	0	0	0	1	1	1	0	0	0	0	0	0	0
RSVB_47_113_CDMX	Mexico City	2022-11-16	0.660274	Hospitalized	Female	1	0	0	0	1	0	0	1	0	0	0	0	0	0
RSVA_48_116_CDMX	Mexico City	2022-11-16	0.172603	Hospitalized	Female	0	1	0	0	0	0	0	0	1	0	0	0	0	0
RSVA_49_119_CDMX	Mexico City	2022-11-17	3.12055	Hospitalized	Female	0	1	0	1	0	0	0	0	0	0	0	0	0	0
RSVA_50_120_CDMX	Mexico City	2022-12-07	0.0712329	Hospitalized	Female	0	1	0	0	0	0	0	0	0	0	0	0	0	0
RSVB_51_125_CDMX	Mexico City	2022-11-18	3.07945	Hospitalized	Male	1	0	0	0	0	0	0	0	0	0	0	0	0	0
RSVB_52_129_CDMX	Mexico City	2022-12-15	0.890411	Hospitalized	Female	1	0	0	0	1	0	0	0	0	0	0	0	0	0
RSVA_53_131_CDMX	Mexico City	2022-12-15	0.167123	Hospitalized	Female	0	1	0	0	0	0	0	0	0	0	0	0	0	0
RSVB_54_135_CDMX	Mexico City	2023-01-09	0.372603	Hospitalized	Male	1	0	0	1	0	0	1	0	0	0	0	0	0	0
RSVB_55_145_CDMX	Mexico City	2023-02-03	0.471233	Hospitalized	Male	1	0	0	0	0	0	0	0	0	1	1	0	0	0
RSVA_56_146_CDMX	Mexico City	2023-02-03	1.33151	Hospitalized	Male	0	1	0	0	0	0	0	0	0	0	0	1	0	0
RSVB_57_4_SLP	San Luis Potosí	2021-08-09	1.68219	Hospitalized	Female	1	0	1	0	0	0	0	0	0	0	0	0	0	0
RSVB_58_6_SLP	San Luis Potosí	2021-08-17	2.8274	Hospitalized	Male	1	0	1	1	1	0	0	0	0	0	0	0	0	0
RSVB_59_8_SLP	San Luis Potosí	2021-08-27	0.153425	Hospitalized	Female	1	0	1	0	0	0	0	0	0	0	0	0	0	0
RSVB_60_9_SLP	San Luis Potosí	2021-08-30	0.780822	Hospitalized	Female	1	0	1	1	0	0	0	0	0	0	0	0	0	0
RSVA_61_13_SLP	San Luis Potosí	2021-10-01	1.49315	Hospitalized	Female	0	1	1	0	0	0	0	1	0	0	0	0	0	0
RSVB_62_22_SLP	San Luis Potosí	2021-10-15	0.449315	Hospitalized	Female	1	0	0	0	0	0	0	0	0	0	0	0	0	0
RSVB_63_31_SLP	San Luis Potosí	2021-10-28	0.909589	Hospitalized	Male	1	0	1	0	0	0	0	0	0	0	0	0	0	0
RSVB_64_38_SLP	San Luis Potosí	2021-11-09	1.85479	Hospitalized	Female	1	0	1	0	0	0	0	0	0	0	0	0	0	0
RSVB_65_39_SLP	San Luis Potosí	2020-11-09	-0.928767	Hospitalized	Male	1	0	1	0	0	0	0	0	0	0	0	0	0	0
RSVB_66_40_SLP	San Luis Potosí	2021-11-10	0.0958904	Hospitalized	Male	1	0	1	0	0	0	0	0	0	0	0	0	0	0
RSVB_67_42_SLP	San Luis Potosí	2021-11-12	1.85479	Hospitalized	Female	1	0	1	1	0	0	0	0	0	0	0	0	0	0
RSVB_68_43_SLP	San Luis Potosí	2021-11-16	0.186301	Hospitalized	Male	1	0	1	0	0	0	0	0	0	0	0	0	0	0
RSVA_69_44_SLP	San Luis Potosí	2021-11-19	5.72329	Hospitalized	Male	0	1	1	1	0	0	0	0	0	0	0	0	0	0
RSVB_70_45_SLP	San Luis Potosí	2021-11-22	0.142466	Hospitalized	Female	1	0	0	0	1	0	0	0	0	0	0	0	0	0
RSVB_71_47_SLP	San Luis Potosí	2021-11-26	0.515068	Hospitalized	Male	1	0	1	0	0	0	0	0	0	0	0	0	0	0
RSVA_72_49_SLP	San Luis Potosí	2021-12-08	4.12055	Hospitalized	Female	0	1	1	0	0	0	0	0	0	0	0	0	0	0
RSVB_73_50_SLP	San Luis Potosí	2021-12-08	4.94521	Hospitalized	Male	1	0	1	1	0	0	0	0	0	0	0	0	0	0
RSVA_74_51_SLP	San Luis Potosí	2021-12-08	13.6164	Hospitalized	Male	0	1	1	0	0	0	0	0	0	0	0	0	0	0
RSVB_75_54_SLP	San Luis Potosí	2021-12-13	1.5726	Hospitalized	Male	1	0	1	1	0	0	0	0	0	0	0	0	0	0
RSVB_76_55_SLP	San Luis Potosí	2021-12-13	0.139726	Hospitalized	Male	1	0	1	0	0	0	0	0	0	0	0	0	0	0
RSVB_77_56_SLP	San Luis Potosí	2021-12-15	0.128767	Hospitalized	Male	1	0	1	1	0	0	0	0	0	0	0	0	0	0
RSVB_78_57_SLP	San Luis Potosí	2021-12-15	0.169863	Hospitalized	Male	1	0	1	0	0	0	0	0	0	0	0	0	0	0
RSVB_79_58_SLP	San Luis Potosí	2021-12-15	0.219178	Hospitalized	Female	1	0	1	0	0	0	0	0	0	0	0	0	0	0
RSVB_80_59_SLP	San Luis Potosí	2021-12-21	0.106849	Hospitalized	Male	1	0	1	0	0	0	0	0	0	0	0	0	0	0
RSVB_81_63_SLP	San Luis Potosí	2022-01-18	0.175342	Hospitalized	Male	1	0	1	0	0	0	0	0	0	0	0	0	0	0
RSVB_82_64_SLP	San Luis Potosí	2022-01-24	0.0520548	Hospitalized	Male	1	0	1	0	0	0	0	0	0	0	0	0	0	0
RSVB_83_1_DUR	Durango	2021-09-15	0.0849315	Hospitalized	Male	1	0	1	0	0	0	0	0	0	0	0	0	0	0
RSVB_84_3_DUR	Durango	2021-10-18	0.709589	Hospitalized	Male	1	0	1	1	1	0	0	0	0	0	0	0	0	0
RSVA_85_6_DUR	Durango	2021-11-03	3.07397	Hospitalized	Male	0	1	1	0	0	0	0	0	0	0	0	0	0	0
RSVB_86_7_DUR	Durango	2021-11-10	0	Hospitalized	Female	1	0	1	0	0	0	0	0	0	0	1	0	1	0
RSVB_87_8_DUR	Durango	2021-11-12	3.17808	Hospitalized	Female	1	0	1	0	0	0	0	0	0	0	0	0	0	0
RSVA_88_10_DUR	Durango	2021-11-22	0.178082	Hospitalized	Female	0	1	1	0	0	0	0	0	0	0	0	0	0	0
RSVB_89_11_DUR	Durango	2021-11-22	0.306849	Hospitalized	Male	1	0	1	1	0	0	0	0	0	0	0	0	0	0
RSVB_90_12_DUR	Durango	2021-11-25	1.55342	Hospitalized	Female	1	0	1	1	0	0	0	0	0	0	0	0	0	0
RSVB_91_13_DUR	Durango	2021-12-06	1.29589	Hospitalized	Male	1	0	1	1	0	0	0	0	0	0	0	0	0	0
RSVB_92_14_DUR	Durango	2022-01-02	2.03014	Hospitalized	Female	1	0	1	1	0	0	0	0	0	0	0	0	0	0
RSVB_93_28_COL	Colima	2022-10-10	0.936986	Hospitalized	Female	0	1	1	1	1	0	0	0	0	0	0	0	0	0
RSVA_94_29_COL	Colima	2022-10-11	1.28219	Hospitalized	Male	0	1	0	0	0	0	0	0	0	0	1	0	0	0
RSVA_95_30_COL	Colima	2022-10-21	0.0438356	Hospitalized	Female	0	1	1	0	0	0	0	0	0	0	0	0	0	0
RSVB_96_32_COL	Colima	2022-10-27	1.25205	Ambulatory	Male	1	0	0	0	0	0	0	0	0	0	0	0	0	0
RSVA_97_33_COL	Colima	2022-10-28	8.39178	Ambulatory	Male	1	1	0	0	0	0	0	0	0	0	0	0	0	0
RSVA_98_34_COL	Colima	2022-11-03	0.257534	Hospitalized	Male	0	1	1	0	1	0	0	0	0	0	0	0	0	0
RSVA_99_36_COL	Colima	2022-11-07	0.128767	Hospitalized	Male	0	1	1	0	0	0	0	0	0	0	0	0	0	0
RSVA_100_37_COL	Colima	2022-11-09	0.213699	Hospitalized	Male	0	1	0	0	0	0	0	0	0	0	0	0	0	0
RSVA_101_38_JAL	Jalisco	2022-11-15	1.25205	Hospitalized	Female	0	1	0	1	1	0	0	0	0	0	0	0	0	0
RSVA_102_39_COL	Colima	2022-11-17	0.260274	Hospitalized	Female	0	1	0	0	1	0	0	0	0	0	0	0	0	0
RSVA_103_41_COL	Colima	2023-01-03	0.221918	Hospitalized	Female	0	1	0	0	0	0	0	0	0	0	0	0	0	0
RSVA_104_42_COL	Colima	2023-02-02	0.334247	Ambulatory	Female	0	1	1	1	1	0	0	0	0	0	0	0	0	0
RSVB_105_1_JAL	Jalisco	2021-09-21	0.0849315	Hospitalized	Female	1	0	1	0	0	0	0	0	0	0	0	0	0	0
RSVA_106_2_JAL	Jalisco	2021-09-22	2.60548	Hospitalized	Male	0	1	0	0	0	0	0	0	0	0	0	0	0	0
RSVA_107_3_JAL	Jalisco	2021-09-22	0.145205	Hospitalized	Female	0	1	1	0	0	0	0	0	0	0	0	0	0	0
RSVA_108_5_JAL	Jalisco	2021-09-25	0.060274	Hospitalized	Female	0	1	0	0	0	0	0	0	0	0	0	0	0	0
RSVB_109_7_JAL	Jalisco	2021-09-27	2.72877	Hospitalized	Male	1	0	1	1	0	0	0	0	0	0	0	0	0	0
RSVB_110_9_JAL	Jalisco	2021-09-29	3.81644	Hospitalized	Female	1	0	1	1	0	1	0	0	0	0	0	0	0	0
RSVB_111_12_JAL	Jalisco	2021-10-01	0.10137	Hospitalized	Male	1	0	1	0	0	0	0	0	0	0	0	0	0	0
RSVB_112_14_JAL	Jalisco	2021-10-07	0.487671	Hospitalized	Female	1	0	1	0	0	0	0	0	0	0	0	0	0	0
RSVB_113_15_JAL	Jalisco	2021-10-08	0.476712	Hospitalized	Male	1	0	1	0	0	0	0	0	0	0	0	0	0	0
RSVB_114_16_JAL	Jalisco	2021-10-11	0.156164	Hospitalized	Male	1	0	1	0	0	0	0	0	0	0	0	0	0	0
RSVB_115_17_JAL	Jalisco	2021-10-11	0.0109589	Hospitalized	Female	1	0	0	0	0	0	0	0	0	0	0	0	0	0
RSVB_116_19_JAL	Jalisco	2021-10-11	0	Hospitalized	Female	1	0	0	0	0	0	0	0	0	0	0	0	0	0
RSVB_117_20_JAL	Jalisco	2021-10-13	0.468493	Hospitalized	Male	1	0	1	0	0	0	0	0	0	0	0	0	0	0
RSVB_118_21_JAL	Jalisco	2021-10-13	0.241096	Hospitalized	Male	1	0	0	1	0	0	0	0	0	0	0	0	0	0
RSVA_119_22_JAL	Jalisco	2021-10-14	0.430137	Hospitalized	Male	0	1	1	1	0	0	0	0	0	0	0	0	0	0
RSVB_120_23_JAL	Jalisco	2021-10-14	3.46849	Hospitalized	Male	1	0	0	0	0	0	0	0	0	0	0	0	0	0
RSVB_121_24_JAL	Jalisco	2021-10-18	0.49863	Hospitalized	Female	1	0	1	0	0	0	0	0	0	0	0	0	0	0
RSVA_122_25_JAL	Jalisco	2021-10-20	1.10411	Hospitalized	Female	1	0	0	0	0	0	0	0	0	0	0	0	0	0
RSVB_123_26_JAL	Jalisco	2021-10-20	0.0575342	Hospitalized	Female	1	0	1	0	0	0	0	0	0	0	0	0	0	0
RSVA_124_27_JAL	Jalisco	2021-10-20	4.06027	Hospitalized	Female	1	0	0	0	0	0	0	0	0	0	0	0	0	0
RSVA_125_28_JAL	Jalisco	2021-10-22	0.112329	Hospitalized	Female	1	0	1	0	0	0	0	0	0	0	0	0	0	0
RSVA_126_29_JAL	Jalisco	2021-10-22	0.153425	Hospitalized	Male	0	1	1	0	0	0	0	0	0	0	0	0	0	0
RSVA_127_30_JAL	Jalisco	2021-10-22	1.40548	Hospitalized	Male	1	0	1	0	0	0	0	0	0	0	0	0	0	0
RSVB_128_31_JAL	Jalisco	2021-10-25	0.161644	Hospitalized	Male	1	0	1	1	0	0	0	0	0	0	0	0	0	0
RSVB_129_35_JAL	Jalisco	2021-11-01	0.953425	Hospitalized	Male	1	0	0	0	0	0	0	0	0	0	0	0	0	0
RSVB_130_36_JAL	Jalisco	2021-11-01	0.17	Hospitalized	Male	1	0	1	0	0	0	0	0	0	0	0	0	0	0
RSVB_131_37_JAL	Jalisco	2021-11-05	0.843836	Hospitalized	Female	1	0	1	1	0	0	0	0	0	0	0	0	0	0
RSVB_132_38_JAL	Jalisco	2021-11-05	1.06301	Hospitalized	Male	1	0	1	1	0	0	0	0	0	0	0	0	0	0
RSVB_133_39_JAL	Jalisco	2021-11-08	0.142466	Hospitalized	Female	1	0	1	0	0	0	0	0	0	0	0	0	0	0
RSVA_134_40_JAL	Jalisco	2021-11-08	0.956164	Hospitalized	Female	0	1	1	0	0	0	0	0	0	0	0	0	0	0
RSVB_135_42_JAL	Jalisco	2021-11-09	0.0849315	Hospitalized	Female	1	0	1	0	0	0	0	0	0	0	0	0	0	0
RSVA_136_43_JAL	Jalisco	2021-11-09	0.0684932	Hospitalized	Female	0	1	1	1	1	0	0	0	0	0	0	0	0	0
RSVB_137_44_JAL	Jalisco	2021-11-10	0.775342	Hospitalized	Male	1	0	1	0	0	0	0	0	0	0	0	0	0	0
RSVA_138_45_JAL	Jalisco	2021-11-12	0.0767123	Hospitalized	Female	0	1	0	0	0	0	0	0	0	0	0	0	0	0
RSVB_139_46_JAL	Jalisco	2021-11-12	2.20548	Hospitalized	Female	1	0	1	1	0	0	0	0	0	0	0	0	0	0
RSVB_140_47_JAL	Jalisco	2021-11-12	0.191781	Hospitalized	Female	1	0	1	1	0	0	0	0	0	0	0	0	0	0
RSVB_141_48_JAL	Jalisco	2021-11-12	1.81096	Hospitalized	Male	1	0	1	0	0	1	0	0	0	0	0	0	0	0
RSVB_142_51_JAL	Jalisco	NA	NA	NA	NA	1	0	1	0	0	0	0	0	0	0	0	0	0	0
RSVB_143_52_JAL	Jalisco	2021-11-18	1.37534	Hospitalized	Female	1	0	1	1	1	0	0	0	0	0	0	0	0	0
RSVB_144_53_JAL	Jalisco	2021-11-22	1.01918	Hospitalized	Male	1	0	1	1	0	0	0	0	0	0	0	0	0	0
RSVB_145_54_JAL	Jalisco	2021-11-22	0.550685	Hospitalized	Female	1	0	1	1	1	0	0	0	0	0	0	0	0	0
RSVB_146_57_JAL	Jalisco	2021-11-22	1.03014	Hospitalized	Female	1	0	1	0	0	0	0	0	0	0	0	0	0	0
RSVB_147_58_JAL	Jalisco	2021-11-23	0.219178	Hospitalized	Female	1	0	0	1	0	0	0	0	0	0	0	0	0	0
RSVB_148_59_JAL	Jalisco	2021-11-25	0.10137	Hospitalized	Female	1	0	1	1	1	0	0	0	0	0	0	0	0	0
RSVB_149_60_JAL	Jalisco	2021-11-26	0.315068	Hospitalized	Male	1	0	0	0	0	0	0	0	0	0	0	0	0	0
RSVA_150_66_JAL	Jalisco	2021-11-30	2.56986	Ambulatory	Female	0	1	1	0	0	0	0	0	0	0	0	0	0	0
RSVB_151_73_JAL	Jalisco	2022-01-06	0.090411	Hospitalized	Male	1	0	1	0	0	0	0	0	0	0	0	0	0	0
RSVB_152_75_JAL	Jalisco	2022-01-12	4.45479	Hospitalized	Male	1	0	0	0	0	0	0	0	1	0	0	0	0	0
RSVB_153_76_JAL	Jalisco	2022-01-14	0.060274	Hospitalized	Female	1	0	1	0	0	0	0	0	0	0	0	0	0	0
RSVA_154_86_JAL	Jalisco	2022-09-05	3.92055	Hospitalized	NA	0	1	0	1	1	1	0	0	0	0	0	0	0	0
RSVA_155_88_JAL	Jalisco	2022-09-08	0.753425	Hospitalized	Female	0	1	0	1	1	1	1	0	0	0	0	0	0	0
RSVA_156_99_JAL	Jalisco	2022-10-03	1.1726	Hospitalized	Female	0	1	0	1	1	0	0	0	0	0	0	0	0	0
RSVA_157_102_JAL	Jalisco	2022-10-14	4.41644	Hospitalized	Male	0	1	0	0	0	0	0	0	0	0	0	0	0	1
RSVA_158_103_JAL	Jalisco	2022-10-14	1.30959	Hospitalized	Female	0	1	0	1	0	0	0	0	0	0	0	0	0	0
RSVB_159_104_JAL	Jalisco	2022-10-18	0.427397	Hospitalized	Female	1	0	0	0	1	0	0	0	0	0	0	0	0	0
RSVB_160_107_JAL	Jalisco	2022-10-26	0.323288	Hospitalized	Male	1	0	1	0	0	0	0	0	0	0	0	0	0	0
RSVA_161_108_JAL	Jalisco	2022-10-26	0.2	Hospitalized	Male	0	1	1	1	1	0	0	0	0	0	0	0	0	0
RSVA_162_109_JAL	Jalisco	2022-10-25	1.74521	Hospitalized	Female	0	1	0	0	1	0	0	0	0	0	0	0	0	0
RSVB_163_110_JAL	Jalisco	2022-10-27	0.416438	Hospitalized	Male	1	0	0	0	1	0	1	0	0	0	0	0	0	0
RSVA_164_111_JAL	Jalisco	2022-11-01	0.120548	Hospitalized	Female	0	1	1	1	1	0	0	0	0	0	0	0	0	0
RSVA_165_112_JAL	Jalisco	2022-11-03	1.15616	Hospitalized	Male	0	1	0	0	0	0	0	0	0	0	0	0	0	0
RSVA_166_113_JAL	Jalisco	2022-11-04	0.273973	Hospitalized	Female	0	1	1	0	0	0	0	0	0	0	0	0	0	0
RSVA_167_114_JAL	Jalisco	2022-11-04	0.194521	Hospitalized	Female	0	1	1	0	0	0	0	0	0	0	1	0	0	0
RSVA_168_115_JAL	Jalisco	2022-11-07	11.1014	Hospitalized	Male	0	1	1	1	0	0	0	0	0	0	0	0	0	0
RSVA_169_116_JAL	Jalisco	2022-11-07	2.65479	Hospitalized	Male	0	1	1	1	1	0	0	0	0	0	0	0	0	0
RSVA_170_117_JAL	Jalisco	2022-11-08	1.33699	Hospitalized	Female	0	1	0	0	1	0	0	0	0	0	0	0	0	0
RSVA_171_121_JAL	Jalisco	2022-11-14	0.126027	Hospitalized	Female	1	0	1	0	0	1	0	0	0	0	0	0	0	0
RSVA_172_122_JAL	Jalisco	2022-11-14	1.78356	Hospitalized	Male	1	0	1	0	0	0	0	0	0	0	0	0	0	0
RSVA_173_123_JAL	Jalisco	2022-11-14	1.83288	Hospitalized	Male	0	1	0	1	1	0	0	1	0	0	0	0	0	0
RSVA_174_129_JAL	Jalisco	2022-12-01	2.16712	Hospitalized	Female	0	1	1	0	1	0	0	0	0	0	0	0	0	0
RSVA_175_130_JAL	Jalisco	2022-12-01	2.60822	Hospitalized	Female	0	1	0	0	1	0	0	0	0	0	0	0	0	0
RSVA_176_133_JAL	Jalisco	2022-12-05	1.68767	Hospitalized	Male	0	1	1	0	0	0	0	0	0	0	0	0	0	0
RSVA_177_134_JAL	Jalisco	2022-12-05	0.142466	Hospitalized	Male	0	1	1	0	0	0	0	0	0	0	0	0	0	0
RSVA_178_137_JAL	Jalisco	2022-12-13	3.57534	Hospitalized	Female	0	1	0	0	0	0	1	0	0	0	0	0	0	0
RSVA_179_139_JAL	Jalisco	2022-12-13	0.545205	Hospitalized	Female	0	1	0	1	0	0	0	0	0	0	0	0	0	0
RSVA_180_142_JAL	Jalisco	2022-12-14	8.36986	Hospitalized	Male	0	1	1	1	0	0	0	0	0	0	0	0	0	0
RSVA_181_145_JAL	Jalisco	2022-12-20	2.10685	Hospitalized	Male	0	1	0	0	0	1	0	0	0	0	0	0	0	0
RSVA_182_147_JAL	Jalisco	2022-12-22	0.117808	Hospitalized	Female	0	1	0	1	1	0	0	0	0	0	0	0	0	0
RSVA_183_150_JAL	Jalisco	2023-01-04	0.564384	Hospitalized	Male	0	1	1	1	1	0	0	0	0	0	0	0	0	0
RSVA_184_151_JAL	Jalisco	2023-01-04	0.487671	Hospitalized	Male	0	1	1	0	0	0	0	0	0	0	0	0	0	0
RSVB_185_153_JAL	Jalisco	2023-01-05	9.41644	Hospitalized	Male	1	0	1	0	1	0	0	0	0	0	0	0	0	0
RSVA_186_154_JAL	Jalisco	2023-03-10	0.312329	Hospitalized	Male	0	1	1	1	1	0	0	0	0	0	0	0	0	0
RSVA_187_3_CDMX	Mexico City	2022-10-12	2.91233	Hospitalized	Male	0	1	1	0	1	0	0	0	0	0	0	0	0	0
RSVA_188_12_CDMX	Mexico City	2022-10-21	0.123288	Hospitalized	Male	0	1	1	0	0	1	0	0	0	0	0	0	0	0
RSVA_189_13_CDMX	Mexico City	2022-10-24	0.175342	Hospitalized	Male	0	1	1	0	0	0	0	0	0	0	0	0	0	0
RSVB_190_23_CDMX	Mexico City	2022-01-03	0.128767	Hospitalized	Male	1	0	0	0	0	0	0	0	0	0	0	0	0	0
RSVB_191_24_CDMX	Mexico City	2022-11-01	2.38356	Hospitalized	Male	1	0	0	0	0	1	0	0	0	0	0	0	0	0
RSVB_192_25_CDMX	Mexico City	2022-11-10	0.772603	Hospitalized	Female	1	0	1	1	0	0	0	0	0	0	0	0	0	0
RSVA_193_27_CDMX	Mexico City	2022-11-01	5.05479	Hospitalized	Male	0	1	0	0	0	0	0	0	0	0	0	0	0	0
RSVB_194_28_CDMX	Mexico City	2022-11-03	3.5726	Hospitalized	Female	1	0	0	0	0	0	0	0	0	0	0	0	0	0
RSVA_195_50_CDMX	Mexico City	2022-11-23	1.23836	Hospitalized	Male	0	1	1	1	0	0	0	0	0	0	0	0	0	0
RSVA_196_51_CDMX	Mexico City	2022-11-28	1.14795	Hospitalized	Male	0	1	0	1	0	0	0	0	0	0	0	0	0	0
RSVB_197_52_CDMX	Mexico City	2022-11-29	2.73425	Hospitalized	Male	1	0	0	0	0	0	0	0	0	0	0	0	0	0
RSVB_198_53_CDMX	Mexico City	2022-11-30	1.2	Hospitalized	Male	1	0	0	0	1	0	0	0	0	0	0	0	0	0
RSVA_199_60_CDMX	Mexico City	2022-12-13	6.65205	Hospitalized	Female	0	1	1	0	0	0	0	0	0	0	0	0	0	0
RSVB_200_66_CDMX	Mexico City	2022-12-27	0.090411	Hospitalized	Female	0	1	1	0	1	0	0	0	0	0	0	0	0	0
RSVB_201_75_CDMX	Mexico City	2023-01-03	2.72877	Hospitalized	Male	1	0	1	0	0	0	0	0	0	0	0	0	0	0
RSVB_202_76_CDMX	Mexico City	2023-01-05	2.40548	Hospitalized	Male	1	0	1	0	0	0	0	0	0	0	0	0	0	0
RSVA_203_97_CDMX	Mexico City	2023-05-17	0.0767123	Hospitalized	Male	0	1	0	1	0	0	0	0	0	0	0	0	0	0
RSV-B	Respiratory Syncityal Vrirus B
RSV-A	Respiratory Syncityal Vrirus A
HRV	Human rhinovirus
SP	Streptococcus pneumoniae
HI	Haemophilus influenzae
HBoV	Human Bocavirus
MPV	Metapneumovirus
AdV	Adenovirus
FLUA	Influenza A
OC43	Coronavirus OC43
HEV	Human enterovirus
229E	Coronoavirus 229E
PIV3	Parainflienza virus 3
PIV1	Parainfluenza virus 1

## Sheet: TableS2
Supplementary Table S2. Accession numbers for sequenced samples
Sample	lineage	Sequence name	Accession number
RSVA_97_33_COL	A.D.1	hRSV/A/Mexico/COL_IBT_FMUNAM_0001/2022	EPI_ISL_20183282
RSVA_94_29_COL	A.D.5.2	hRSV/A/Mexico/COL_IBT_FMUNAM_0002/2022	EPI_ISL_20184487
RSVA_98_34_COL	A.D.1	hRSV/A/Mexico/COL_IBT_FMUNAM_0003/2022	EPI_ISL_20184488
RSVA_99_36_COL	A.D.1	hRSV/A/Mexico/COL_IBT_FMUNAM_0004/2022	EPI_ISL_20184489
RSVA_100_37_COL	A.D.1	hRSV/A/Mexico/COL_IBT_FMUNAM_0005/2022	EPI_ISL_20184490
RSVB_132_38_JAL	B.D.E.1	hRSV/A/Mexico/JAL_IBT_FMUNAM_0006/2022	EPI_ISL_20184491
RSVA_102_39_COL	A.D.1	hRSV/A/Mexico/COL_IBT_FMUNAM_0007/2022	EPI_ISL_20184492
RSVA_103_41_COL	A.D.1	hRSV/A/Mexico/COL_IBT_FMUNAM_0008/2023	EPI_ISL_20184493
RSVA_85_6_DUR	A.D.3	hRSV/A/Mexico/DUR_IBT_FMUNAM_0009/2021	EPI_ISL_20184494
RSVA_88_10_DUR	A.D.1.8	hRSV/A/Mexico/DUR_IBT_FMUNAM_0010/2021	EPI_ISL_20184495
RSVA_196_51_CDMX	A.D.1	hRSV/A/Mexico/CMX_IBT_FMUNAM_0011/2022	EPI_ISL_20184496
RSVA_203_97_CDMX	A.D.5.2	hRSV/A/Mexico/MEX_IBT_FMUNAM_0012/2023	EPI_ISL_20184497
RSVA_189_13_CDMX	A.D.5.2	hRSV/A/Mexico/CMX_IBT_FMUNAM_0013/2022	EPI_ISL_20184498
RSVA_195_50_CDMX	A.D.5.2	hRSV/A/Mexico/CMX_IBT_FMUNAM_0014/2022	EPI_ISL_20184499
RSVA_199_60_CDMX	A.D.5.2	hRSV/A/Mexico/CMX_IBT_FMUNAM_0015/2013	EPI_ISL_20184500
RSVA_106_2_JAL	A.D.3.3	hRSV/A/Mexico/JAL_IBT_FMUNAM_0016/2021	EPI_ISL_20184501
RSVA_124_27_JAL	A.D.3	hRSV/A/Mexico/JAL_IBT_FMUNAM_0017/2021	EPI_ISL_20184502
RSVA_126_29_JAL	A.D.1.8	hRSV/A/Mexico/JAL_IBT_FMUNAM_0018/2021	EPI_ISL_20184503
RSVA_127_30_JAL	A.D.1.8	hRSV/A/Mexico/JAL_IBT_FMUNAM_0019/2021	EPI_ISL_20184504
RSVA_138_45_JAL	A.D.3.3	hRSV/A/Mexico/JAL_IBT_FMUNAM_0020/2021	EPI_ISL_20184505
RSVA_154_86_JAL	A.D.1.8	hRSV/A/Mexico/JAL_IBT_FMUNAM_0021/2022	EPI_ISL_20184506
RSVA_158_103_JAL	A.D.3	hRSV/A/Mexico/JAL_IBT_FMUNAM_0022/2022	EPI_ISL_20184507
RSVA_161_108_JAL	A.D.1.8	hRSV/A/Mexico/JAL_IBT_FMUNAM_0023/2022	EPI_ISL_20184508
RSVA_162_109_JAL	A.D.1.8	hRSV/A/Mexico/JAL_IBT_FMUNAM_0024/2022	EPI_ISL_20184509
RSVA_164_111_JAL	A.D.1.8	hRSV/A/Mexico/JAL_IBT_FMUNAM_0025/2022	EPI_ISL_20184510
RSVA_166_113_JAL	A.D.5.2	hRSV/A/Mexico/JAL_IBT_FMUNAM_0026/2022	EPI_ISL_20184511
RSVA_173_123_JAL	A.D.1.8	hRSV/A/Mexico/JAL_IBT_FMUNAM_0027/2022	EPI_ISL_20184512
RSVA_184_151_JAL	A.D.1.8	hRSV/A/Mexico/JAL_IBT_FMUNAM_0028/2023	EPI_ISL_20184513
RSVA_40_97_CDMX	A.D.1.8	hRSV/A/Mexico/CMX_IBT_FMUNAM_0029/2022	EPI_ISL_20184514
RSVA_42_99_CDMX	A.D.1.8	hRSV/A/Mexico/CMX_IBT_FMUNAM_0030/2022	EPI_ISL_20184515
RSVA_44_105_CDMX	A.D.1.8	hRSV/A/Mexico/CMX_IBT_FMUNAM_0031/2022	EPI_ISL_20184516
RSVA_49_119_CDMX	A.D.1.8	hRSV/A/Mexico/CMX_IBT_FMUNAM_0033/2022	EPI_ISL_20184518
RSVA_56_146_CDMX	A.D.5.2	hRSV/A/Mexico/CMX_IBT_FMUNAM_0034/2023	EPI_ISL_20184519
RSVA_8_10_CDMX	A.D.1	hRSV/A/Mexico/CMX_IBT_FMUNAM_0035/2021	EPI_ISL_20184520
RSVB_201_75_CDMX	B.D.E.1	hRSV/B/Mexico/CMX_IBT_FMUNAM_0036/2023	EPI_ISL_20184522
RSVB_96_32_COL	B.D.E.1	hRSV/B/Mexico/COL_IBT_FMUNAM_0037/2022	EPI_ISL_20184523
RSVB_83_1_DUR	B.D.E.1	hRSV/B/Mexico/DUR_IBT_FMUNAM_0038/2021	EPI_ISL_20184524
RSVB_86_7_DUR	B.D.E.1	hRSV/B/Mexico/DUR_IBT_FMUNAM_0039/2021	EPI_ISL_20184525
RSVB_89_11_DUR	B.D.E.1	hRSV/B/Mexico/DUR_IBT_FMUNAM_0040/2021	EPI_ISL_20184526
RSVB_90_12_DUR	B.D.E.1	hRSV/B/Mexico/DUR_IBT_FMUNAM_0041/2021	EPI_ISL_20184527
RSVB_91_13_DUR	B.D.E.1	hRSV/B/Mexico/DUR_IBT_FMUNAM_0042/2021	EPI_ISL_20184528
RSVB_197_52_CDMX	B.D.E.1	hRSV/B/Mexico/CMX_IBT_FMUNAM_0043/2022	EPI_ISL_20184529
RSVB_198_53_CDMX	B.D.E.1	hRSV/B/Mexico/CMX_IBT_FMUNAM_0044/2022	EPI_ISL_20184530
RSVB_105_1_JAL	B.D.E.1	hRSV/B/Mexico/JAL_IBT_FMUNAM_0045/2021	EPI_ISL_20184531
RSVB_110_9_JAL	B.D.E.1	hRSV/B/Mexico/JAL_IBT_FMUNAM_0046/2021	EPI_ISL_20184532
RSVB_111_12_JAL	B.D.E.1	hRSV/B/Mexico/JAL_IBT_FMUNAM_0047/2021	EPI_ISL_20184533
RSVB_112_14_JAL	B.D.E.1	hRSV/B/Mexico/JAL_IBT_FMUNAM_0048/2021	EPI_ISL_20184534
RSVB_115_17_JAL	B.D.E.1	hRSV/B/Mexico/JAL_IBT_FMUNAM_0049/2021	EPI_ISL_20184535
RSVB_118_21_JAL	B.D.E.1	hRSV/B/Mexico/JAL_IBT_FMUNAM_0050/2021	EPI_ISL_20184536
RSVB_128_31_JAL	B.D.E.1	hRSV/B/Mexico/JAL_IBT_FMUNAM_0051/2021	EPI_ISL_20184537
RSVA_101_38_JAL	A.D.1	hRSV/B/Mexico/JAL_IBT_FMUNAM_0052/2021	EPI_ISL_20184538
RSVB_133_39_JAL	B.D.E.1	hRSV/B/Mexico/JAL_IBT_FMUNAM_0053/2021	EPI_ISL_20184539
RSVB_135_42_JAL	B.D.E.1	hRSV/B/Mexico/JAL_IBT_FMUNAM_0054/2021	EPI_ISL_20184540
RSVB_137_44_JAL	B.D.E.1	hRSV/B/Mexico/JAL_IBT_FMUNAM_0055/2021	EPI_ISL_20184541
RSVB_139_46_JAL	B.D.E.1	hRSV/B/Mexico/JAL_IBT_FMUNAM_0056/2021	EPI_ISL_20184542
RSVB_140_47_JAL	B.D.E.1	hRSV/B/Mexico/JAL_IBT_FMUNAM_0057/2021	EPI_ISL_20184543
RSVB_141_48_JAL	B.D.E.1	hRSV/B/Mexico/JAL_IBT_FMUNAM_0058/2021	EPI_ISL_20184544
RSVB_145_54_JAL	B.D.E.1	hRSV/B/Mexico/JAL_IBT_FMUNAM_0060/2021	EPI_ISL_20184546
RSVB_146_57_JAL	B.D.E.1	hRSV/B/Mexico/JAL_IBT_FMUNAM_0061/2021	EPI_ISL_20184547
RSVB_147_58_JAL	B.D.E.1	hRSV/B/Mexico/JAL_IBT_FMUNAM_0062/2021	EPI_ISL_20184548
RSVB_148_59_JAL	B.D.E.1	hRSV/B/Mexico/JAL_IBT_FMUNAM_0063/2021	EPI_ISL_20184549
RSVB_149_60_JAL	B.D.4.1.1	hRSV/B/Mexico/JAL_IBT_FMUNAM_0064/2021	EPI_ISL_20184550
RSVB_151_73_JAL	B.D.E.1	hRSV/B/Mexico/JAL_IBT_FMUNAM_0065/2022	EPI_ISL_20184551
RSVB_159_104_JAL	B.D.E.1	hRSV/B/Mexico/JAL_IBT_FMUNAM_0066/2022	EPI_ISL_20184552
RSVB_160_107_JAL	B.D.E.1	hRSV/B/Mexico/JAL_IBT_FMUNAM_0067/2022	EPI_ISL_20184553
RSVB_163_110_JAL	B.D.E.1	hRSV/B/Mexico/JAL_IBT_FMUNAM_0068/2022	EPI_ISL_20184554
RSVB_36_91_CDMX	B.D.E.1	hRSV/B/Mexico/CMX_IBT_FMUNAM_0069/2022	EPI_ISL_20184555
RSVB_37_94_CDMX	B.D.E.1	hRSV/B/Mexico/CMX_IBT_FMUNAM_0070/2022	EPI_ISL_20184556
RSVB_38_95_CDMX	B.D.E.1	hRSV/B/Mexico/CMX_IBT_FMUNAM_0071/2022	EPI_ISL_20184557
RSVB_43_104_CDMX	B.D.E.1	hRSV/B/Mexico/CMX_IBT_FMUNAM_0072/2022	EPI_ISL_20184558
RSVB_47_113_CDMX	B.D.E.1	hRSV/B/Mexico/CMX_IBT_FMUNAM_0073/2022	EPI_ISL_20184559
RSVB_52_129_CDMX	B.D.E.1	hRSV/B/Mexico/CMX_IBT_FMUNAM_0074/2022	EPI_ISL_20184560
RSVB_54_135_CDMX	B.D.E.1	hRSV/B/Mexico/CMX_IBT_FMUNAM_0075/2023	EPI_ISL_20184561
RSVB_55_145_CDMX	B.D.E.1	hRSV/B/Mexico/CMX_IBT_FMUNAM_0076/2023	EPI_ISL_20184562
RSVB_26_41_CDMX	B.D.E.1	hRSV/B/Mexico/CMX_IBT_FMUNAM_0077/2021	EPI_ISL_20184563
RSVB_3_3_CDMX	B.D.E.1	hRSV/B/Mexico/CMX_IBT_FMUNAM_0078/2021	EPI_ISL_20184564
RSVB_11_18_CDMX	B.D.E.1	hRSV/B/Mexico/MEX_IBT_FMUNAM_0079/2021	EPI_ISL_20184565
RSVB_2_2_CDMX	B.D.E.1	hRSV/B/Mexico/CMX_IBT_FMUNAM_0080/2021	EPI_ISL_20184566
RSVB_5_5_CDMX	B.D.E.1	hRSV/B/Mexico/CMX_IBT_FMUNAM_0081/2021	EPI_ISL_20184567
RSVB_12_19_CDMX	B.D.E.1	hRSV/B/Mexico/CMX_IBT_FMUNAM_0082/2021	EPI_ISL_20184568
RSVB_16_25_CDMX	B.D.E.1	hRSV/B/Mexico/CMX_IBT_FMUNAM_0083/2021	EPI_ISL_20184569
RSVB_17_26_CDMX	B.D.E.1	hRSV/B/Mexico/CMX_IBT_FMUNAM_0084/2021	EPI_ISL_20184570
RSVB_19_29_CDMX	B.D.E.1	hRSV/B/Mexico/CMX_IBT_FMUNAM_0085/2021	EPI_ISL_20184571
RSVB_27_46_CDMX	B.D.E.1	hRSV/B/Mexico/CMX_IBT_FMUNAM_0086/2021	EPI_ISL_20184572
RSVB_29_52_CDMX	B.D.E.1	hRSV/B/Mexico/CMX_IBT_FMUNAM_0087/2021	EPI_ISL_20184573
RSVB_31_61_CDMX	B.D.E.1	hRSV/B/Mexico/CMX_IBT_FMUNAM_0088/2022	EPI_ISL_20184574
RSVB_32_62_CDMX	B.D.E.1	hRSV/B/Mexico/CMX_IBT_FMUNAM_0089/2022	EPI_ISL_20184575
RSVB_9_11_CDMX	B.D.E.1	hRSV/B/Mexico/CMX_IBT_FMUNAM_0090/2021	EPI_ISL_20184576
RSVB_20_31_CDMX	B.D.E.1	hRSV/B/Mexico/CMX_IBT_FMUNAM_0091/2021	EPI_ISL_20184577
RSVB_30_59_CDMX	B.D.E.1	hRSV/B/Mexico/CMX_IBT_FMUNAM_0092/2022	EPI_ISL_20184578
RSVB_33_77_CDMX	B.D.E.1	hRSV/B/Mexico/CMX_IBT_FMUNAM_0093/2022	EPI_ISL_20184579
RSVB_81_63_SLP	B.D.E.1	hRSV/B/Mexico/SLP_IBT_FMUNAM_0094/2022	EPI_ISL_20184580
RSVB_82_64_SLP	B.D.E.1	hRSV/B/Mexico/SLP_IBT_FMUNAM_0095/2022	EPI_ISL_20184581
RSVB_59_8_SLP	B.D.E.1	hRSV/B/Mexico/SLP_IBT_FMUNAM_0096/2021	EPI_ISL_20184582
RSVB_62_22_SLP	B.D.E.1	hRSV/B/Mexico/SLP_IBT_FMUNAM_0097/2021	EPI_ISL_20184583
RSVB_63_31_SLP	B.D.E.1	hRSV/B/Mexico/SLP_IBT_FMUNAM_0098/2021	EPI_ISL_20184584
RSVB_64_38_SLP	B.D.E.1	hRSV/B/Mexico/SLP_IBT_FMUNAM_0099/2021	EPI_ISL_20184585
RSVB_65_39_SLP	B.D.E.1	hRSV/B/Mexico/SLP_IBT_FMUNAM_0100/2020	EPI_ISL_20184586
RSVB_71_47_SLP	B.D.E.1	hRSV/B/Mexico/SLP_IBT_FMUNAM_0101/2021	EPI_ISL_20184587
RSVB_77_56_SLP	B.D.E.1	hRSV/B/Mexico/SLP_IBT_FMUNAM_0102/2021	EPI_ISL_20184588
RSVB_80_59_SLP	B.D.E.1	hRSV/B/Mexico/SLP_IBT_FMUNAM_0103/2021	EPI_ISL_20184589
RSVB_57_4_SLP	B.D.E.1	hRSV/B/Mexico/SLP_IBT_FMUNAM_0104/2021	EPI_ISL_20184590
RSVB_68_43_SLP	B.D.E.1	hRSV/B/Mexico/SLP_IBT_FMUNAM_0105/2021	EPI_ISL_20184591
RSVB_78_57_SLP	B.D.E.1	hRSV/B/Mexico/SLP_IBT_FMUNAM_0106/2021	EPI_ISL_20184592
RSVB_13_20_CDMX	B.D.E.1	hRSV/B/Mexico/CMX_IBT_FMUNAM_0107/2021	EPI_ISL_20184593
